# Supplementary material for: Widespread Occurrence of Secondary Lipid Biosynthesis Potential in Microbial Lineages
Source: PLoS One. 2011 May 19;6(5):e20146. doi: 10.1371/journal.pone.0020146 (PMC3098273; doi:10.1371/journal.pone.0020146)
Supplement: File S1 — Excel spreadsheet providing GenBank accession numbers and domain annotations for putative secondary lipid synthase genes. Numbers in column B provide a key for numerical abbreviations used in Figure S1. (XLS) [file pone.0020146.s006.xls]

## Sheet: Sheet1
Table S1. GenBank Accession numbers and domain annotations of organisms possessing putative secondary lipid synthases.
Species Name	Figure S1 Key	GenBank Accession No.	Domain Order
Parvularcula bermudensis HTCC2503	1	CP002156 REGION: 1464266..1472761	ER-KS-MAT-ACP-KR
Parvularcula bermudensis HTCC2503	1	CP002156 REGION: 1472770..1476528	KS-AT-PPTase
Desulfobacterium autotrophicum HRM2	2	YP_002604438	ER-KS-CLF-AT-KS-ACP3-KR
Desulfobacterium autotrophicum HRM2	2	YP_002604439	PPTase
Azotobacter vinelandii DJ	3	YP_002800097	ER-KS-MAT-ACP-KR
Azotobacter vinelandii DJ	3	YP_002800094	PPTase
Actinosynnema mirum DSM 43827	4	YP_003100276	ACS-ACP
Actinosynnema mirum DSM 43827	4	YP_003100277	ER-KS-MAT-ACP2-KR
Actinosynnema mirum DSM 43827	4	YP_003100278	KS-AT-PPTase
Actinosynnema mirum DSM 43827	4	YP_003100279	ACP
Frankia alni ACN14a	5	YP_711795	ER-KS-MAT-ACP2-KR
Frankia alni ACN14a	5	YP_711796	KS-AT-PPTase
Frankia alni ACN14a	5	YP_711797	ACP
Frankia sp. CcI3	5	YP_480039	ER-KS-MAT-ACP2-KR
Frankia sp. CcI3	5	YP_480040	KS-AT-PPTase
Frankia sp. CcI3	5	YP_480041	ACP
Frankia sp. EAN1pec	5	YP_001509872	ER-KS-MAT-ACP2-KR
Frankia sp. EAN1pec	5	YP_001509871	KS-AT-PPTase
Frankia sp. EAN1pec	5	YP_001509870	ACP
Renibacterium salmoninarum ATCC 33209	5	YP_001625679	ER-KS-MAT-ACP2-KR
Renibacterium salmoninarum ATCC 33209	5	YP_001625680	KS-AT-PPTase
Renibacterium salmoninarum ATCC 33209	5	YP_001625681	ACP
Chryseobacterium gleum ATCC 35910	6	EFK33535	ER-KS-MAT-ACP2-KR
Chryseobacterium gleum ATCC 35910	6	EFK33534	KS-AT-PPTase
Chryseobacterium gleum ATCC 35910	6	EFK33533	ACP
Dinoroseobacter shibae DFL 12	7	YP_001533304	ER-KS-MAT-ACP2-KR
Dinoroseobacter shibae DFL 12	7	YP_001533303	KS-AT-PPTase
Dinoroseobacter shibae DFL 14	7	YP_001533302	ACP
Streptomyces avermitilis MA-4680	7	NP_828538	ER-KS-MAT-ACP2-KR
Streptomyces avermitilis MA-4680	7	NP_828537	KS-AT-PPTase
Streptomyces avermitilis MA-4680	7	NP_828536	ACP
Beijerinckia indica subsp. Indica ATCC 9039	8	YP_001830916	ER-KS-MAT-ACP2-KR
Beijerinckia indica subsp. Indica ATCC 9039	8	YP_001830913	PPTase
Gloeobacter violaceus PCC 7421	9	NP_927172	ER-KS-MAT-ACP3-KR
Gloeobacter violaceus PCC 7421	9	NP_927171	KS-AT-PPTase
Gloeobacter violaceus PCC 7421	9	NP_927170	ACP
Chitinophaga pinensis DSM 2588	10	YP_003121148	ER-KS-MAT-ACP2-KR
Chitinophaga pinensis DSM 2588	10	YP_003121147	KS-PPTase
Chitinophaga pinensis DSM 2588	10	YP_003121146	ACP
Rhodococcus erythropolis PR4	11	YP_002763824	KS-MAT-ACP2-KR
Rhodococcus erythropolis PR4	11	YP_002763825	TE
Anabaena variabilis ATCC 29413 (F)	12	YP_323100	KS-MAT-ACP2-KR
Anabaena variabilis ATCC 29413 (F)	12	YP_323101	KR
Anabaena variabilis ATCC 29413 (F)	12	YP_323102	KS
Anabaena variabilis ATCC 29413 (F)	12	YP_323103	CLF-AT
Anabaena variabilis ATCC 29413 (F)	12	YP_323104	ER
Anabaena variabilis ATCC 29413 (F)	12	YP_323105	ACP-TE
Anabaena variabilis ATCC 29413 (F)	12	YP_323107	PPTase
Nodularia spumigena CCY 9414	12	ZP_01630197	KS-MAT-ACP2-KR
Nodularia spumigena CCY 9414	12	ZP_01630198	KR
Nodularia spumigena CCY 9414	12	ZP_01630200	KS-CLF-AT
Nodularia spumigena CCY 9414	12	ZP_01630201	ER
Nodularia spumigena CCY 9414	12	ZP_01630202	ACP-TE
Nodularia spumigena CCY 9414	12	ZP_01630204	PPTase
Nostoc punctiforme PCC 73102	12	YP_001863788	KS-MAT-ACP2-KR
Nostoc punctiforme PCC 73102	12	YP_001863787	KR
Nostoc punctiforme PCC 73102	12	YP_001863786	KS-CLF-AT
Nostoc punctiforme PCC 73102	12	YP_001863785	ER
Nostoc punctiforme PCC 73102	12	YP_001863784	ACP-TE
Nostoc punctiforme PCC 73102	12	YP_001863782	PPTase
Nostoc (Anabaena) azollae' 0708	13	ADI65420	KS-MAT-ACP2
Nostoc (Anabaena) azollae' 0708	13	ADI65419	KR
Nostoc (Anabaena) azollae' 0708	13	ADI65418	KS
Nostoc (Anabaena) azollae' 0708	13	ADI65417	CLF-AT
Nostoc (Anabaena) azollae' 0708	13	ADI65416	ER
Nostoc (Anabaena) azollae' 0708	13	ADI65415	ACP-TE
Nostoc sp. PCC 7120 (F)	14	NP_489391	KS-MAT-ACP2
Nostoc sp. PCC 7120 (F)	14	NP_489393	KR
Nostoc sp. PCC 7120 (F)	14	NP_489394	KS
Nostoc sp. PCC 7120 (F)	14	NP_489395	CLF-AT
Nostoc sp. PCC 7120 (F)	14	NP_489396	ER
Nostoc sp. PCC 7120 (F)	14	NP_489397	ACP-TE
Nostoc sp. PCC 7120 (F)	14	NP_489399	PPTase
Planctomyces limnophilus DSM 3776	15	YP_003628512	ER
Planctomyces limnophilus DSM 3776	15	YP_003628511	KS-MAT-ACP3-KR
Plesiocystis pacifica SIR-1	16	ZP_01907911	ER
Plesiocystis pacifica SIR-1	16	ZP_01907910	KS-MAT
Plesiocystis pacifica SIR-1	16	ZP_01907909	ACP2-KR
Plesiocystis pacifica SIR-1	16	ZP_01907908	KS-CLF-AT-DH2
Plesiocystis pacifica SIR-1	16	ZP_01911082	PPTase
Gemmata obscuriglobus UQM 2246	17	ZP_02733785	ER
Gemmata obscuriglobus UQM 2246	17	ZP_02733786	KS-MAT-ACP2-KR
Gemmata obscuriglobus UQM 2246	17	ZP_02733787	KS-CLF-AT-DH2
Saccharophagus degradans 2-40	18	YP_526161	ER
Saccharophagus degradans 2-40	18	YP_526162	KS-MAT-ACP3-KR
Saccharophagus degradans 2-40	18	YP_526163	KS-CLF-AT-DH2
Desulfococcus oleovorans Hxd3	19	YP_001529556	ER
Desulfococcus oleovorans Hxd3	19	YP_001529557	KS-MAT-ACP3-KR
Desulfococcus oleovorans Hxd3	19	YP_001529558	KS-CLF-AT-DH2
Nakamurella multipartita DSM 44233	20	YP_003203517	ER
Nakamurella multipartita DSM 44233	20	YP_003203516	KS-MAT-ACP2-KR
Nakamurella multipartita DSM 44233	20	YP_003203515	KS-CLF-AT-DH2-AT
Streptomyces coelicolor A3(2)	21	NP_624464	ER
Streptomyces coelicolor A3(2)	21	NP_624465	KS-MAT-ACP-KR
Streptomyces coelicolor A3(2)	21	NP_624466	KS-CLF-AT-DH2
Streptomyces coelicolor A3(2)	21	ZP_04690736	ACP-KR
Clostridium thermocellum ATCC 27405	22	YP_001036569	KS-MAT-CLF-ACP3-KR
Clostridium thermocellum ATCC 27405	22	YP_001036570	PPTase
Elusimicrobium minutum Pei191	23	YP_001875990	KS-MAT-CLF-ACP4-KR
Elusimicrobium minutum Pei191	23	YP_001875989	PPTase
Geobacter sp. FRC-32	24	YP_002538590	ER
Geobacter sp. FRC-32	24	YP_002538591	KS-MAT-ACP4-KR
Geobacter sp. FRC-32	24	YP_002538592	KS-CLF-AT-DH2
Geobacter sp. FRC-32	24	YP_002538597	PPTase
Geobacter uraniireducens Rf4	24	YP_001230776	ER
Geobacter uraniireducens Rf4	24	YP_001230775	KS-MAT-ACP4-KR
Geobacter uraniireducens Rf4	24	YP_001230774	KS-CLF-AT-DH2
Geobacter uraniireducens Rf4	24	YP_001230769	PPTase
Pelobacter propionicus DSM 2379	24	YP_902751	ER
Pelobacter propionicus DSM 2379	24	YP_902752	KS-MAT-ACP4-KR
Pelobacter propionicus DSM 2379	24	YP_902753	KS-CLF-AT-DH2
Pelobacter propionicus DSM 2379	24	YP_902770	PPTase
Geobacter bemidjiensis Bem	25	YP_002138915	ER
Geobacter bemidjiensis Bem	25	YP_002138914	KS-MAT-ACP5-KR
Geobacter bemidjiensis Bem	25	YP_002138913	KS-CLF-AT-DH2
Geobacter bemidjiensis Bem	25	YP_002138907	PPTase
Geobacter sp. M21	25	YP_003021922	ER
Geobacter sp. M21	25	YP_003021923	KS-MAT-ACP5-KR
Geobacter sp. M21	25	YP_003021924	KS-CLF-AT-DH2
Geobacter sp. M21	25	YP_003021930	PPTase
Geobacter lovleyi SZ	26	YP_001952502	ER
Geobacter lovleyi SZ	26	YP_001952503	KS-MAT-ACP4-KR
Geobacter lovleyi SZ	26	YP_001952504	KS-CLF-AT-DH2
Desulfatibacillum alkenivorans AK-01	27	YP_002430227	KS-MAT-ACP3-KR
Desulfatibacillum alkenivorans AK-01	27	YP_002430226	KS-CLF-AT-DH2
Desulfatibacillum alkenivorans AK-01	27	YP_002430225	ER
Desulfatibacillum alkenivorans AK-01	27	YP_002430224	PPTase
Geobacter sp. M18	28	ZP_05311357	ER
Geobacter sp. M18	28	ZP_05311356	KS-MAT-ACP5-KR
Geobacter sp. M18	28	ZP_05311355	KS-CLF-AT-DH2
Desulfuromonas acetoxidans DSM 684	29	ZP_01312928	ER
Desulfuromonas acetoxidans DSM 684	29	ZP_01312929	KS-MAT-ACP5-KR
Anabaena variabilis ATCC 29413 (G)	30	YP_325239	KS-MAT-ACP
Anabaena variabilis ATCC 29413 (G)	30	YP_325241	KR
Anabaena variabilis ATCC 29413 (G)	30	YP_325242	KS-AT-DH2
Anabaena variabilis ATCC 29413 (G)	30	YP_325243	ER
Microcystis aeruginosa NIES-843	30	YP_001657798	KS-ACP
Microcystis aeruginosa NIES-843	30	YP_001657800	KR
Microcystis aeruginosa NIES-843	30	YP_001657801	KS-AT-DH2
Microcystis aeruginosa NIES-843	30	YP_001657802	ER
Nostoc sp. PCC 7120 (G)	30	NP_485686	KS-MAT-ACP
Nostoc sp. PCC 7120 (G)	30	NP_485684	KR
Nostoc sp. PCC 7120 (G)	30	NP_485683	KS-AT-DH2
Nostoc sp. PCC 7120 (G)	30	NP_485682	ER
Roseiflexus sp. RS-1	31	YP_001277223	KS-MAT-CLF-ACP6-KR
Roseiflexus sp. RS-1	31	YP_001277224	PPTase
Roseiflexus castenholzii DSM 13941	32	YP_001432959	KS-MAT-CLF-ACP5-KR
Roseiflexus castenholzii DSM 13941	32	YP_001432960	PPTase
Candidatus (Acidobacteria) Korebacter versatilis Ellin345	33	YP_589544	KS-MAT-CLF-ACP3-KR
Candidatus (Acidobacteria) Korebacter versatilis Ellin345	33	YP_589546	PPTase
Candidatus Solibacter usitatus Ellin6076	33	YP_824341	KS-MAT-CLF-ACP3-KR
Candidatus Solibacter usitatus Ellin6076	33	YP_824340	PPTase
Saccharopolyspora erythraea NRRL 2338	33	ZP_06563680	KS-MAT-ACP
Saccharopolyspora erythraea NRRL 2338	33	ZP_06563679	KR
Saccharopolyspora erythraea NRRL 2338	33	ZP_06563678	KS-CLF-AT-DH2
Saccharopolyspora erythraea NRRL 2338	33	ZP_06563677	ER
Sorangium cellulosum 'So ce 56'	34	YP_001611455	ER
Sorangium cellulosum 'So ce 56'	34	YP_001611456	KS-MAT-ACP5
Sorangium cellulosum 'So ce 56'	34	YP_001611457	KS-CLF-DH2-AT
Schizochytrium sp. ATCC 20888	35	AF378327	KS-MAT-ACP9-KR
Schizochytrium sp. ATCC 20888	35	AF378328	KS-CLF-AT-ER
Schizochytrium sp. ATCC 20888	35	AF378329	DH2-ER
Agrobacterium vitis S4	36	YP_002547429	ACP
Agrobacterium vitis S4	36	YP_002547431	KS-MAT-ACP4-KR
Agrobacterium vitis S4	36	YP_002547432	KS-CLF-AT-DH2
Agrobacterium vitis S4	36	YP_002547433	ER
Pseudoalteromonas sp. DS-12	37	DQ469875	KS-MAT-ACP5-KR-KS-CLF-PPTase-DH2
Moritella sp. PE36	38	ZP_01898228	KS-MAT-ACP7-KR
Moritella sp. PE36	38	ZP_01898227	KS-AT
Moritella sp. PE36	38	ZP_01900673	KS-CLF-DH2
Moritella sp. PE36	38	ZP_01900672	ER
Moritella sp. PE36	38	ZP_01899831	PPTase
Moritella marina	39	BAF02836	PPTase
Moritella marina	39	BAA89382	KS-MAT-ACP5-KR
Moritella marina	39	BAA89383	KS-AT
Moritella marina	39	BAA89384	KS-CLF-DH2
Photobacterium profundum 3TCK	40	ZP_01221855	KS-MAT-ACP5-KR
Photobacterium profundum 3TCK	40	ZP_01221854	AT
Photobacterium profundum 3TCK	40	ZP_01221853	KS-CLF-DH2
Photobacterium profundum 3TCK	40	ZP_01221852	ER
Photobacterium profundum 3TCK	40	ZP_01219528	PPTase
Photobacterium profundum SS9	40	YP_129673	KS-MAT-ACP5-KR
Photobacterium profundum SS9	40	YP_129672	AT
Photobacterium profundum SS9	40	YP_129671	KS-CLF-AT-DH2
Photobacterium profundum SS9	40	YP_129670	ER
Photobacterium profundum SS9	40	YP_133485	PPTase
Ulvibacter sp. SCB49	41	ZP_01889252	PPTase
Ulvibacter sp. SCB49	41	ZP_01889250	KS-MAT-ACP4
Ulvibacter sp. SCB49	41	ZP_01889249	KR
Ulvibacter sp. SCB49	41	ZP_01889248	KS-CLF-AT-DH2
Ulvibacter sp. SCB49	41	ZP_01889247	ER
Psychroflexus torquis ATCC 700755	42	ZP_01255376	PPTase
Psychroflexus torquis ATCC 700755	42	ZP_01255378	KS-MAT-ACP6
Psychroflexus torquis ATCC 700755	42	ZP_01255379	KR
Psychroflexus torquis ATCC 700755	42	ZP_01255380	KS-CLF-AT-DH2
Psychroflexus torquis ATCC 700755	42	ZP_01255381	ER
Psychromonas ingrahamii 37	43	YP_943075	KS-MAT-ACP6-KR
Psychromonas ingrahamii 37	43	YP_943076	KS-AT
Psychromonas ingrahamii 37	43	YP_943077	KS-CLF-DH2
Psychromonas ingrahamii 37	43	YP_943078	ER
Psychromonas ingrahamii 37	43	YP_944031	PPTase
Psychromonas sp. CNPT3	43	ZP_01216282	KS-MAT-ACP6-KR
Psychromonas sp. CNPT3	43	ZP_01216281	KS-AT
Psychromonas sp. CNPT3	43	ZP_01216280	KS-CLF-DH2
Psychromonas sp. CNPT3	43	ZP_01216279	ER
Colwellia psychrerythraea 34H	44	YP_269804	PPTase
Colwellia psychrerythraea 34H	44	YP_269802	KS-MAT-ACP6-KR
Colwellia psychrerythraea 34H	44	YP_269801	KS-AT
Colwellia psychrerythraea 34H	44	YP_269800	KS-CLF-DH2
Colwellia psychrerythraea 34H	44	YP_269797	ER
Colwellia sp. MT41	44	D. Bartlett-unpublished	PPTase
Colwellia sp. MT41	44	D. Bartlett-unpublished	KS-MAT-ACP6-KR
Colwellia sp. MT41	44	D. Bartlett-unpublished	KS-AT
Colwellia sp. MT41	44	D. Bartlett-unpublished	KS-CLF-AT-DH2
Colwellia sp. MT41	44	D. Bartlett-unpublished	ER
Shewanella halifaxensis HAW-EB4	45	YP_001675213	PPTase
Shewanella halifaxensis HAW-EB4	45	YP_001675216	KS-MAT-ACP6-KR
Shewanella halifaxensis HAW-EB4	45	YP_001675217	AT
Shewanella halifaxensis HAW-EB4	45	YP_001675218	KS-CLF-DH2
Shewanella halifaxensis HAW-EB4	45	YP_001675219	ER
Shewanella piezotolerans WP3	45	YP_002312825	PPTase
Shewanella piezotolerans WP3	45	YP_002312829	KS-MAT-ACP6-KR
Shewanella piezotolerans WP3	45	YP_002312830	AT
Shewanella piezotolerans WP3	45	ACJ30245	KS-CLF-DH2
Shewanella piezotolerans WP3	45	ACJ30246	ER
Shewanella sediminis HAW-EB3	45	YP_001474918	PPTase
Shewanella sediminis HAW-EB3	45	YP_001474934	KS-MAT-ACP6-KR
Shewanella sediminis HAW-EB3	45	YP_001474935	AT
Shewanella sediminis HAW-EB3	45	YP_001474936	KS-CLF-DH2
Shewanella sediminis HAW-EB3	45	YP_001474937	ER
Shewanella sp. SCRC-2738	45	U73935	PPTase-KS-MAT-ACP6-KR-AT-KS-CLF-DH2-ER
Shewanella woodyi ATCC 51908	45	YP_001761668	PPTase
Shewanella woodyi ATCC 51908	45	YP_001759810	KS-MAT-ACP6-KR
Shewanella woodyi ATCC 51908	45	YP_001759809	AT
Shewanella woodyi ATCC 51908	45	YP_001759808	KS-CLF-DH2
Shewanella woodyi ATCC 51908	45	YP_001759807	ER
Shewanella amazonensis SB2B	46	YP_926996	PPTase
Shewanella amazonensis SB2B	46	YP_926992	KS-MAT-ACP5-KR
Shewanella amazonensis SB2B	46	YP_926991	AT
Shewanella amazonensis SB2B	46	YP_926990	KS-CLF-DH2
Shewanella amazonensis SB2B	46	YP_926989	ER
Shewanella baltica OS155	46	YP_001049814	PPTase
Shewanella baltica OS155	46	YP_001049812	KS-MAT-ACP5-KR
Shewanella baltica OS155	46	YP_001049811	AT
Shewanella baltica OS155	46	YP_001049810	KS-CLF-DH2
Shewanella baltica OS155	46	YP_001049809	ER
Shewanella baltica OS185	46	YP_001365634	PPTase
Shewanella baltica OS185	46	YP_001365632	KS-MAT-ACP5-KR
Shewanella baltica OS185	46	YP_001365631	AT
Shewanella baltica OS185	46	YP_001365630	KS-CLF-DH2
Shewanella baltica OS185	46	YP_001365629	ER
Shewanella baltica OS195	46	YP_001553889	PPTase
Shewanella baltica OS195	46	YP_001553887	KS-MAT-ACP5-KR
Shewanella baltica OS195	46	YP_001553886	AT
Shewanella baltica OS195	46	YP_001553885	KS-CLF-DH2
Shewanella baltica OS195	46	YP_001553884	ER
Shewanella baltica OS223	46	YP_002358836	PPTase
Shewanella baltica OS223	46	YP_002358838	KS-MAT-ACP5-KR
Shewanella baltica OS223	46	YP_002358839	AT
Shewanella baltica OS223	46	YP_002358840	KS-CLF-DH2
Shewanella baltica OS223	46	YP_002358841	ER
Shewanella denitrificans OS217	46	YP_563627	PPTase
Shewanella denitrificans OS217	46	YP_563629	KS-MAT-ACP5-KR
Shewanella denitrificans OS217	46	YP_563630	AT
Shewanella denitrificans OS217	46	YP_563631	KS-CLF-DH2
Shewanella denitrificans OS217	46	YP_563632	ER
Shewanella frigidimarina NCIMB	46	YP_749936	PPTase
Shewanella frigidimarina NCIMB	46	YP_749912	KS-MAT-ACP5-KR
Shewanella frigidimarina NCIMB	46	YP_749911	AT
Shewanella frigidimarina NCIMB	46	YP_749910	KS-CLF-DH2
Shewanella frigidimarina NCIMB	46	YP_749909	ER
Shewanella livingstonensis	46	AB284098	KS-MAT-ACP5-KR
Shewanella livingstonensis	46	AB373983	AT
Shewanella livingstonensis	46	AB373984	KS-CLF-DH2
Shewanella livingstonensis	46	AB373985	ER
Shewanella livingstonensis	46	AB284096	PPTase
Shewanella loihica PV-4	46	YP_001094781	PPTase
Shewanella loihica PV-4	46	YP_001094790	KS-MAT-ACP5-KR
Shewanella loihica PV-4	46	YP_001094791	AT
Shewanella loihica PV-4	46	YP_001094792	KS-CLF-DH2
Shewanella loihica PV-4	46	YP_001094793	ER
Shewanella pealeana ATCC 700345	46	YP_001502758	PPTase
Shewanella pealeana ATCC 700345	46	YP_001502760	KS-MAT-ACP5-KR
Shewanella pealeana ATCC 700345	46	YP_001502761	AT
Shewanella pealeana ATCC 700345	46	YP_001502762	KS-CLF-DH2
Shewanella pealeana ATCC 700345	46	YP_001502763	ER
Shewanella putrefaciens 200	46	ZP_01704386	PPTase
Shewanella putrefaciens 200	46	ZP_01704383	KS-MAT-ACP
Shewanella putrefaciens 200	46	ZP_01704382	ACP4-KR
Shewanella putrefaciens 200	46	ZP_01704381	AT
Shewanella putrefaciens 200	46	ZP_01704380	KS-CLF-DH2
Shewanella putrefaciens 200	46	ZP_01704379	ER
Shewanella sp. ANA-3	46	YP_870471	PPTase
Shewanella sp. ANA-3	46	YP_870473	KS-MAT-ACP5-KR
Shewanella sp. ANA-3	46	YP_870474	AT
Shewanella sp. ANA-3	46	YP_870475	KS-CLF-DH2
Shewanella sp. ANA-3	46	YP_870476	ER
Shewanella sp. BR-2	46	EU719604	PPTase-KS-MAT-ACP5-KR-AT-KS-CLF-DH2-ER
Shewanella sp. MR-4	46	YP_734792	PPTase
Shewanella sp. MR-4	46	YP_734794	KS-MAT-ACP5-KR
Shewanella sp. MR-4	46	YP_734795	AT
Shewanella sp. MR-4	46	YP_734796	KS-CLF-DH2
Shewanella sp. MR-7	46	YP_738773	PPTase
Shewanella sp. MR-7	46	YP_738775	KS-MAT-ACP5-KR
Shewanella sp. MR-7	46	YP_738776	AT
Shewanella sp. MR-7	46	YP_738777	KS-CLF-DH2
Shewanella sp. MR-7	46	YP_738778	ER
Vibrio sp. MED222	46	ZP_01065943	PPTase
Vibrio sp. MED222	46	ZP_01065944	KS-MAT-ACP5-KR
Vibrio sp. MED222	46	ZP_01065945	AT
Vibrio sp. MED222	46	ZP_01065946	KS-CLF-DH2
Vibrio sp. MED222	46	ZP_01065947	ER
Vibrio splendidus 12B01	46	ZP_00990742	PPTase
Vibrio splendidus 12B01	46	ZP_00990741	KS-MAT-ACP5-KR
Vibrio splendidus 12B01	46	ZP_00990740	AT
Vibrio splendidus 12B01	46	ZP_00990739	KS-CLF-DH2
Vibrio splendidus 12B01	46	ZP_00990738	ER
Vibrio splendidus LGP32	46	YP_002417803	PPTase
Vibrio splendidus LGP32	46	YP_002417804	KS-MAT-ACP5-KR
Vibrio splendidus LGP32	46	YP_002417805	AT
Vibrio splendidus LGP32	46	YP_002417806	KS-CLF-DH2
Vibrio splendidus LGP32	46	YP_002417807	ER
Shewanella benthica KT99	47	EDQ00220	PPTase
Shewanella benthica KT99	47	EDQ00213	KS-MAT-ACP4-KR
Shewanella benthica KT99	47	EDQ00212	AT
Shewanella benthica KT99	47	EDQ00211	KS-CLF-DH2
Shewanella benthica KT99	47	EDQ00210	ER
Shewanella oneidensis MR-1	47	NP_717216	PPTase
Shewanella oneidensis MR-1	47	NP_717214	KS-MAT-ACP4-KR
Shewanella oneidensis MR-1	47	ACCESSION # UNAVAILABLE	AT
Shewanella oneidensis MR-1	47	NP_717212	KS-CLF-DH2
Shewanella oneidensis MR-1	47	NP_717210	ER
Shewanella putrefaciens CN32	47	YP_001182855	PPTase
Shewanella putrefaciens CN32	47	YP_001182853	KS-MAT-ACP4-KR
Shewanella putrefaciens CN32	47	YP_001182852	AT
Shewanella putrefaciens CN32	47	YP_001182851	KS-CLF-DH2
Shewanella putrefaciens CN32	47	YP_001182850	ER
Shewanella sp. W3-18-1	47	YP_964146	PPTase
Shewanella sp. W3-18-1	47	YP_964148	KS-MAT-ACP4-KR
Shewanella sp. W3-18-1	47	YP_964149	AT
Shewanella sp. W3-18-1	47	YP_964150	KS-CLF-DH2
Shewanella sp. W3-18-1	47	YP_964151	ER
Streptomyces ghanaensis ATCC 14672	N/A*	ZP_04690735	KS-CLF-AT
*Streptomyces ghanaensis ATCC 14672 is a draft genome and the secondary lipid synthase gene cluster may be truncated as it occurs at the end of a scaffold; thus it was excluded from the NMDS analysis.
